# Supplementary material for: Genistein treatment improves fracture resistance in obese diabetic mice
Source: BMC Endocr Disord. 2017 Jan 9;17:1. doi: 10.1186/s12902-016-0144-4 (PMC5299772; doi:10.1186/s12902-016-0144-4)
Supplement: Additional file 1: — Genistein Dataset. Data used in the analyses in this study. (XLSX 12 kb) [file 12902_2016_144_MOESM1_ESM.xlsx]

## Sheet: Sheet1
ID	Sex	Genotype	Treat	Starting BM (g)	Ending BM (g)	Bone area (B.Ar., mm2)	Total area (Tt.Ar., mm2)	Total area (B.Ar./Tt.Ar., %)	CA	Imax	Imin	J	AP Femur Diameter (mm)	Femur length (mm)	Ultimate force (N)	Ultimate displacement (mm)	Time (s)	Fracture location (% femur length)
603b	F	Ln	G	20.71	24.4	0.291	0.444	65.5405	1.1983	2.135	1.35	3.485	2.07	14.99	17.1	0.6	4	17.6785
603r	F	Ln	G	20.47	21.96	0.407	0.631	64.5008	1.1813	1.828	1.369	3.197	2.03	15.09	18.7	0.6	4	40.7555
605b	F	Ln	G	22.79	23.12	0.539	0.865	62.3121	1.1795	2.265	1.154	3.419	2.35	15.46	12.8	0.4	3	67.2704
605g	F	Ln	G	21.25	23.11	0.639	1.114	57.3609	1.0665	2.124	0.8111	2.935	2.11	14.75	19.5	0.4	3	57.6271
605r	F	Ln	G	23.03	24.43	0.634	1.135	55.859	1.3941	2.876	1.505	4.381	2.37	15.25	14.4	0.6	4	66.2295
308r	F	Ln	Std	23.33	26.28	0.403	0.963	41.8484	1.1742	1.886	1.312	3.198	2.1	15.42	16	0.3	2	43.904
601b	F	Ln	Std	21.11	23.85	0.631	1.141	55.3024	1.0541	1.715	1.028	2.744	2.24	15.5	10.9	0.4	3	96.5161
601r	F	Ln	Std	24.8	27.38	1.273	2.369	53.7358	1.2293	2.239	1.286	3.526	2.16	15.56	13.6	0.4	3	43.6375
604b	F	Ln	Std	21.77	24.07	0.926	1.133	81.7299	1.3828	2.942	1.418	4.36	2.24	15.3	8.7	0.3	2	23.8562
604r	F	Ln	Std	19.47	22.23	0.731	1.678	43.5638	1.0332	1.426	1.022	2.448	1.97	15	16.3	0.4	5	33.4667
214b	F	Ob	G	38.67	48.03	0.73	1.296	56.3272	1.1971	2.026	1.286	3.312	2.18	13.32	9.4	0.4	5	76.7267
214r	F	Ob	G	38.36	45.2	0.945	1.41	67.0213	1.0663	1.94	0.9086	2.849	2.05	13.11	8.8	0.4	2	60.4882
215b	F	Ob	G	32.47	41.91	0.844	1.352	62.426	1.0661	1.651	0.9874	2.638	2.33	13.14	12.3	0.8	5	23.0594
215g	F	Ob	G	36.87	41.69	0.895	1.362	65.7122	1.1852	2.337	1.276	3.613	2.06	12.9	12.7	0.8	5	31.6279
215r	F	Ob	G	36.34	41.43	0.791	1.789	44.2146	1.2532	2.348	1.333	3.681	2.14	13	17.9	0.4	3	34.3846
211b	F	Ob	Std	41.45	57.15	0.699	1.891	36.9646	1.3128	2.989	1.538	4.527	2.09	14.01	7	0.3	2	32.4768
211g	F	Ob	Std	33.05	47.33	0.899	1.224	73.4477	0.9683	1.715	0.8604	2.575	2.12	13.39	5.02	0.3	3	25.5414
211r	F	Ob	Std	36.18	49.09	0.8	1.208	66.2252	0.9209	1.436	0.761	2.197	2.09	13.93	12.3	0.4	3	61.3783
213b	F	Ob	Std	33.02	45.13	1.039	1.9	54.6842	1.0473	1.703	1.131	2.835	2.02	13.47	4.98	0.3	3	17.2235
213r	F	Ob	Std	41.12	54.91	0.797	1.982	40.2119	1.1408	2.045	1.163	3.208	2.13	13.77	7.8	0.3	2	55.4829
